# Supplementary material for: 3-Hydroxy-3-Methylglutaric Acid Disrupts Brain Bioenergetics, Redox Homeostasis, and Mitochondrial Dynamics and Affects Neurodevelopment in Neonatal Wistar Rats
Source: Biomedicines. 2024 Jul 15;12(7):1563. doi: 10.3390/biomedicines12071563 (PMC11274636; doi:10.3390/biomedicines12071563)
Supplement: Supplementary file 1 [file biomedicines-12-01563-s001.zip]

Archive with 1 entries (1 files):
- biomedicines-3038559-supplementary.pdf
